# Supplementary material for: Genomic analyses revealed low genetic variation in the intron-exon boundary of the doublesex gene within the natural populations of An. gambiae s.l. in Burkina Faso
Source: BMC Genomics. 2024 Dec 18;25:1207. doi: 10.1186/s12864-024-11127-y (PMC11657786; doi:10.1186/s12864-024-11127-y)
Supplement: Supplementary file 1 — Supplementary Material 1. [file 12864_2024_11127_MOESM1_ESM.csv]

ID	contig	position	ref_allele	alt_allele	transcript	MLI (An. gambiae s.s.)	MLI (An. coluzzii)	BFA (An. gambiae s.s.)	BFA (An. coluzzii)	BFA (An. arabiensis)	AGO (An. coluzzii)	COD (An. gambiae s.s.)	CAF (An. gambiae s.s.)	CAF (An. coluzzii)	CIV (An. coluzzii)	CMR (An. gambiae s.s.)	CMR (An. coluzzii)	MYT (An. gambiae s.s.)	GAB (An. gambiae s.s.)	GHA (An. coluzzii)	GHA (An. gambiae s.s.)	GMB (An. gambiae s.s.)	GMB (An. coluzzii)	GIN (An. gambiae s.s.)	GIN (An. coluzzii)	GNB (An. gambiae s.s.)	KEN (An. arabiensis)	KEN (An. gambiae s.s.)	MWI (An. arabiensis)	MOZ (An. gambiae s.s.)	TZA (An. arabiensis)	TZA (An. gambiae s.s.)	UGA (An. arabiensis)	UGA (An. gambiae s.s.)	max_af
1	2R	48714435	G	A	AGAP004050-RA	0	0	0	0.000609013	0	0	0	0	0	0	0	0	0	0	0	0	0	0	0	0	0	0	0	0	0	0	0	0	0	0.000609013
6	2R	48714445	C	G	AGAP004050-RA	0	0	0	0.000609013	0	0	0	0	0	0	0	0	0	0	0	0	0	0	0	0	0	0	0	0	0	0	0	0	0	0.000609013
8	2R	48714448	A	T	AGAP004050-RA	0	0	0	0.000609013	0	0	0	0	0	0	0	0	0	0	0	0	0	0	0	0	0	0	0	0	0	0	0	0	0	0.000609013
9	2R	48714449	C	A	AGAP004050-RA	0	0	0	0.000609013	0	0	0	0	0	0	0	0	0	0	0	0	0	0	0	0	0	0	0	0	0	0	0	0	0	0.000609013
11	2R	48714451	C	T	AGAP004050-RA	0	0	0	0.000609013	0	0	0	0	0	0	0	0	0	0	0	0	0	0	0	0	0	0	0	0	0	0	0	0	0	0.000609013
19	2R	48714471	C	A	AGAP004050-RA	0	0	0	0.000609013	0	0	0	0	0	0	0	0	0	0	0	0	0	0	0	0	0	0	0	0	0	0	0	0	0	0.000609013
26	2R	48714479	T	C	AGAP004050-RA	0	0	0	0.000609013	0	0	0	0	0	0	0	0	0	0	0	0	0	0	0	0	0	0	0	0	0	0	0	0	0	0.000609013
27	2R	48714481	G	A	AGAP004050-RA	0	0	0	0.000609013	0	0	0	0	0	0	0	0	0	0	0	0	0	0	0	0	0	0	0	0	0	0	0	0	0	0.000609013
32	2R	48714490	T	A	AGAP004050-RA	0	0	0	0.000609013	0	0	0	0	0	0	0	0	0	0	0	0	0	0	0	0	0	0	0	0	0	0	0	0	0	0.000609013
60	2R	48714527	A	G	AGAP004050-RA	0	0	0	0.000609013	0	0	0	0	0	0	0	0	0	0	0	0	0	0	0	0	0	0	0	0	0	0	0	0	0	0.000609013
63	2R	48714532	C	A	AGAP004050-RA	0	0	0	0.000609013	0	0	0	0	0	0	0	0	0	0	0	0	0	0	0	0	0	0	0	0	0	0	0	0	0	0.000609013
74	2R	48714544	T	G	AGAP004050-RA	0	0	0	0.000609013	0	0	0	0	0	0	0	0	0	0	0	0	0	0	0	0	0	0	0	0	0	0	0	0	0	0.000609013
80	2R	48714553	T	A	AGAP004050-RA	0	0	0	0.000609013	0	0	0	0	0	0	0	0	0	0	0	0	0	0	0	0	0	0	0	0	0	0	0	0	0	0.000609013
82	2R	48714558	C	T	AGAP004050-RA	0	0	0	0.000609013	0	0	0	0	0	0	0	0	0	0	0	0	0	0	0	0	0	0	0	0	0	0	0	0	0	0.000609013
86	2R	48714572	G	A	AGAP004050-RA	0	0	0	0.000609013	0	0	0	0	0	0	0	0	0	0	0	0	0	0	0	0	0	0	0	0	0	0	0	0	0	0.000609013
87	2R	48714576	G	A	AGAP004050-RA	0	0	0	0.000609013	0	0	0	0	0	0	0	0	0	0	0	0	0	0	0	0	0	0	0	0	0	0	0	0	0	0.000609013
91	2R	48714583	G	A	AGAP004050-RA	0	0	0	0.000609013	0	0	0	0	0	0	0	0	0	0	0	0	0	0	0	0	0	0	0	0	0	0	0	0	0	0.000609013
92	2R	48714584	C	A	AGAP004050-RA	0	0	0	0.000609013	0	0	0	0	0	0	0	0	0	0	0	0	0	0	0	0	0	0	0	0	0	0	0	0	0	0.000609013
96	2R	48714612	T	C	AGAP004050-RA	0	0	0	0.000609013	0	0	0	0	0	0	0	0	0	0	0	0	0	0	0	0	0	0	0	0	0	0	0	0	0	0.000609013
99	2R	48714621	C	A	AGAP004050-RA	0	0	0	0.000609013	0	0	0	0	0	0	0	0	0	0	0	0	0	0	0	0	0	0	0	0	0	0	0	0	0	0.000609013
103	2R	48714632	G	A	AGAP004050-RA	0	0	0	0.000609013	0	0	0	0	0	0	0	0	0	0	0	0	0	0	0	0	0	0	0	0	0	0	0	0	0	0.000609013
104	2R	48714637	C	A	AGAP004050-RA	0	0	0	0.000609013	0	0	0	0	0	0	0	0	0	0	0	0	0	0	0	0	0	0	0	0	0	0	0	0	0	0.000609013
111	2R	48714651	G	C	AGAP004050-RA	0	0	0	0.000609013	0	0	0	0	0	0	0	0	0	0	0	0	0	0	0	0	0	0	0	0	0	0	0	0	0	0.000609013
115	2R	48714666	G	C	AGAP004050-RA	0	0	0	0.000609013	0	0	0	0	0	0	0	0	0	0	0	0	0	0	0	0	0	0	0	0	0	0	0	0	0	0.000609013
118	2R	48714672	A	G	AGAP004050-RA	0	0	0	0.000609013	0	0	0	0	0	0	0	0	0	0	0	0	0	0	0	0	0	0	0	0	0	0	0	0	0	0.000609013
138	2R	48714708	C	G	AGAP004050-RA	0	0	0	0.000609013	0	0	0	0	0	0	0	0	0	0	0	0	0	0	0	0	0	0	0	0	0	0	0	0	0	0.000609013
41	2R	48714501	A	T	AGAP004050-RA	0	0	0	0.000609756	0	0	0	0	0	0	0	0	0	0	0	0	0	0	0	0	0	0	0	0	0	0	0	0	0	0.000609756
34	2R	48714493	C	G	AGAP004050-RA	0	0	0.000819672	0	0	0	0	0	0	0	0	0	0	0	0	0	0	0	0	0	0	0	0	0	0	0	0	0	0	0.000819672
35	2R	48714494	C	A	AGAP004050-RA	0	0	0.000819672	0	0	0	0	0	0	0	0	0	0	0	0	0	0	0	0	0	0	0	0	0	0	0	0	0	0	0.000819672
46	2R	48714506	C	T	AGAP004050-RA	0	0	0.000819672	0	0	0	0	0	0	0	0	0	0	0	0	0	0	0	0	0	0	0	0	0	0	0	0	0	0	0.000819672
52	2R	48714513	C	A	AGAP004050-RA	0	0	0.000819672	0	0	0	0	0	0	0	0	0	0	0	0	0	0	0	0	0	0	0	0	0	0	0	0	0	0	0.000819672
61	2R	48714528	C	G	AGAP004050-RA	0	0	0.000819672	0	0	0	0	0	0	0	0	0	0	0	0	0	0	0	0	0	0	0	0	0	0	0	0	0	0	0.000819672
65	2R	48714534	G	A	AGAP004050-RA	0	0	0.000819672	0	0	0	0	0	0	0	0	0	0	0	0	0	0	0	0	0	0	0	0	0	0	0	0	0	0	0.000819672
89	2R	48714579	T	A	AGAP004050-RA	0	0	0.000819672	0	0	0	0	0	0	0	0	0	0	0	0	0	0	0	0	0	0	0	0	0	0	0	0	0	0	0.000819672
100	2R	48714622	G	C	AGAP004050-RA	0	0	0.000819672	0	0	0	0	0	0	0	0	0	0	0	0	0	0	0	0	0	0	0	0	0	0	0	0	0	0	0.000819672
109	2R	48714645	T	C	AGAP004050-RA	0	0	0.000819672	0	0	0	0	0	0	0	0	0	0	0	0	0	0	0	0	0	0	0	0	0	0	0	0	0	0	0.000819672
110	2R	48714648	C	T	AGAP004050-RA	0	0	0.000819672	0	0	0	0	0	0	0	0	0	0	0	0	0	0	0	0	0	0	0	0	0	0	0	0	0	0	0.000819672
112	2R	48714652	T	C	AGAP004050-RA	0	0	0.000819672	0	0	0	0	0	0	0	0	0	0	0	0	0	0	0	0	0	0	0	0	0	0	0	0	0	0	0.000819672
120	2R	48714676	G	A	AGAP004050-RA	0	0	0.000819672	0	0	0	0	0	0	0	0	0	0	0	0	0	0	0	0	0	0	0	0	0	0	0	0	0	0	0.000819672
125	2R	48714692	C	T	AGAP004050-RA	0	0	0.000819672	0	0	0	0	0	0	0	0	0	0	0	0	0	0	0	0	0	0	0	0	0	0	0	0	0	0	0.000819672
131	2R	48714699	G	T	AGAP004050-RA	0	0	0.000819672	0	0	0	0	0	0	0	0	0	0	0	0	0	0	0	0	0	0	0	0	0	0	0	0	0	0	0.000819672
141	2R	48714715	C	A	AGAP004050-RA	0	0	0.000819672	0	0	0	0	0	0	0	0	0	0	0	0	0	0	0	0	0	0	0	0	0	0	0	0	0	0	0.000819672
94	2R	48714589	C	A	AGAP004050-RA	0	0	0.000821018	0	0	0	0	0	0	0	0	0	0	0	0	0	0	0	0	0	0	0	0	0	0	0	0	0	0	0.000821018
33	2R	48714491	C	T	AGAP004050-RA	0	0	0	0	0	0	0	0	0	0	0.001201923	0	0	0	0	0	0	0	0	0	0	0	0	0	0	0	0	0	0	0.001201923
57	2R	48714521	A	T	AGAP004050-RA	0	0	0	0	0	0	0	0	0	0	0.001201923	0	0	0	0	0	0	0	0	0	0	0	0	0	0	0	0	0	0	0.001201923
95	2R	48714592	C	T	AGAP004050-RA	0	0	0	0	0	0	0	0	0	0	0.001201923	0	0	0	0	0	0	0	0	0	0	0	0	0	0	0	0	0	0	0.001201923
62	2R	48714529	G	T	AGAP004050-RA	0	0	0	0.001218027	0	0	0	0	0	0	0	0	0	0	0	0	0	0	0	0	0	0	0	0	0	0	0	0	0	0.001218027
67	2R	48714538	C	A	AGAP004050-RA	0	0	0	0.001218027	0	0	0	0	0	0	0	0	0	0	0	0	0	0	0	0	0	0	0	0	0	0	0	0	0	0.001218027
72	2R	48714542	G	T	AGAP004050-RA	0	0	0	0.001218027	0	0	0	0	0	0	0.001201923	0	0	0	0	0	0	0	0	0	0	0	0	0	0	0	0	0	0	0.001218027
20	2R	48714472	A	T	AGAP004050-RA	0	0	0	0.00182704	0	0	0	0	0	0	0	0	0	0	0	0	0	0	0	0	0	0	0	0	0	0	0	0	0	0.00182704
2	2R	48714439	C	T	AGAP004050-RA	0.001886792	0	0.000819672	0	0	0	0	0	0	0	0	0	0	0	0	0	0	0	0	0	0	0	0	0	0	0	0	0	0	0.001886792
10	2R	48714450	G	T	AGAP004050-RA	0.001886792	0	0	0	0	0	0	0	0	0	0	0	0	0	0	0	0	0	0	0	0	0	0	0	0	0	0	0	0	0.001886792
45	2R	48714506	C	A	AGAP004050-RA	0.001886792	0	0	0	0	0	0	0	0	0	0	0	0	0	0	0	0	0	0	0	0	0	0	0	0	0	0	0	0	0.001886792
56	2R	48714518	T	A	AGAP004050-RA	0.001886792	0	0	0	0	0	0	0	0	0	0	0	0	0	0	0	0	0	0	0	0	0	0	0	0	0	0	0	0	0.001886792
76	2R	48714545	G	T	AGAP004050-RA	0.001886792	0	0	0	0	0	0	0	0	0	0	0	0	0	0	0	0	0	0	0	0	0	0	0	0	0	0	0	0	0.001886792
93	2R	48714587	C	A	AGAP004050-RA	0.001886792	0	0	0	0	0	0	0	0	0	0	0	0	0	0	0	0	0	0	0	0	0	0	0	0	0	0	0	0	0.001886792
116	2R	48714670	G	A	AGAP004050-RA	0.001886792	0	0	0	0	0	0	0	0	0	0	0	0	0	0	0	0	0	0	0	0	0	0	0	0	0	0	0	0	0.001886792
66	2R	48714535	T	A	AGAP004050-RA	0	0	0	0	0	0	0	0	0	0	0	0	0	0	0	0	0	0	0	0	0	0	0	0	0	0.002222222	0	0	0	0.002222222
84	2R	48714563	A	G	AGAP004050-RA	0	0	0	0	0	0	0	0	0	0	0	0	0	0	0	0	0	0	0	0	0	0	0	0	0	0.002222222	0	0	0	0.002222222
114	2R	48714664	A	T	AGAP004050-RA	0	0	0	0	0	0	0	0	0	0	0	0	0	0	0	0	0	0	0	0	0	0	0	0	0	0.002222222	0	0	0	0.002222222
139	2R	48714709	G	A	AGAP004050-RA	0	0	0	0	0	0	0	0	0	0	0.001201923	0	0	0	0	0	0	0	0	0	0	0	0	0	0	0.002222222	0	0	0	0.002222222
13	2R	48714454	C	G	AGAP004050-RA	0	0	0	0	0	0	0	0	0	0	0	0	0	0	0	0	0	0	0	0	0	0	0	0	0	0	0	0	0.002415459	0.002415459
53	2R	48714515	A	C	AGAP004050-RA	0	0	0	0	0	0	0	0	0	0	0	0	0	0	0	0	0	0	0	0	0	0	0	0	0	0	0	0	0.002415459	0.002415459
16	2R	48714462	A	T	AGAP004050-RA	0	0	0	0.002436054	0	0	0	0	0	0	0	0	0	0	0	0	0	0	0	0	0	0	0	0	0	0	0	0	0	0.002436054
59	2R	48714524	G	T	AGAP004050-RA	0	0	0	0	0	0	0	0	0	0	0.001201923	0	0	0	0	0	0	0.002923977	0	0	0	0	0	0	0	0	0	0	0	0.002923977
21	2R	48714473	G	A	AGAP004050-RA	0	0	0	0	0.002994012	0	0	0	0	0	0	0	0	0	0	0	0	0	0	0	0	0	0	0	0	0	0	0	0	0.002994012
50	2R	48714512	C	A	AGAP004050-RA	0	0	0	0	0.002994012	0	0	0	0	0	0	0	0	0	0	0	0	0	0	0	0	0	0	0	0	0	0	0	0	0.002994012
69	2R	48714540	G	A	AGAP004050-RA	0	0	0	0	0.002994012	0	0	0	0	0	0	0	0	0	0	0	0	0	0	0	0	0	0	0	0	0	0	0	0	0.002994012
70	2R	48714541	T	A	AGAP004050-RA	0	0	0	0	0.002994012	0	0	0	0	0	0	0	0	0	0	0	0	0	0	0	0	0	0	0	0	0	0	0	0	0.002994012
71	2R	48714542	G	A	AGAP004050-RA	0	0	0	0	0.002994012	0	0	0	0	0	0	0	0	0	0	0	0	0.002923977	0	0	0	0	0	0	0	0	0	0	0	0.002994012
75	2R	48714545	G	A	AGAP004050-RA	0	0	0	0	0.002994012	0	0	0	0	0	0	0	0	0	0	0	0	0	0	0	0	0	0	0	0	0	0	0	0	0.002994012
78	2R	48714547	G	A	AGAP004050-RA	0	0	0	0	0.002994012	0	0	0	0	0	0	0	0	0	0	0	0	0	0	0	0	0	0	0	0	0	0	0	0	0.002994012
83	2R	48714562	C	T	AGAP004050-RA	0	0	0	0	0.002994012	0	0	0	0	0	0	0	0	0	0	0	0	0	0	0	0	0	0	0	0	0	0	0	0	0.002994012
105	2R	48714638	C	A	AGAP004050-RA	0	0	0	0	0.002994012	0	0	0	0	0	0	0	0	0	0	0	0	0	0	0	0	0	0	0	0	0	0	0	0	0.002994012
106	2R	48714638	C	T	AGAP004050-RA	0	0	0	0	0.002994012	0	0	0	0	0	0	0	0	0	0	0	0	0	0	0	0	0	0	0	0	0	0	0	0	0.002994012
107	2R	48714641	C	A	AGAP004050-RA	0	0	0	0	0.002994012	0	0	0	0	0	0	0	0	0	0	0	0	0	0	0	0	0	0	0	0	0	0	0	0	0.002994012
113	2R	48714652	T	G	AGAP004050-RA	0	0	0	0	0.002994012	0	0	0	0	0	0	0	0	0	0	0	0	0	0	0	0	0	0	0	0	0	0	0	0	0.002994012
134	2R	48714703	G	T	AGAP004050-RA	0	0	0	0	0.002994012	0	0	0	0	0	0	0	0	0	0	0	0	0	0	0	0	0	0	0	0	0	0	0	0	0.002994012
135	2R	48714704	C	A	AGAP004050-RA	0.001886792	0	0	0	0.002994012	0	0	0	0	0	0	0	0	0	0	0	0	0	0	0	0	0	0	0	0	0	0	0	0	0.002994012
124	2R	48714685	T	G	AGAP004050-RA	0	0	0	0.003045067	0	0	0	0	0	0	0	0	0	0	0	0	0	0	0	0	0	0	0	0	0	0	0	0	0	0.003045067
38	2R	48714499	A	C	AGAP004050-RA	0	0.003067485	0	0.00182704	0	0	0	0	0	0	0	0	0	0	0	0	0	0	0	0	0	0	0	0	0	0	0	0	0	0.003067485
54	2R	48714515	A	G	AGAP004050-RA	0	0.003067485	0	0	0	0	0	0	0	0	0	0	0	0	0	0	0	0	0	0	0	0	0	0	0	0	0	0	0	0.003067485
85	2R	48714566	C	T	AGAP004050-RA	0	0.003067485	0	0.000609013	0	0	0	0	0	0	0	0	0	0	0	0	0	0	0	0	0	0	0	0	0	0	0	0	0	0.003067485
37	2R	48714498	C	A	AGAP004050-RA	0	0.00308642	0	0.00182704	0	0	0	0	0	0	0	0	0	0	0	0	0	0	0	0	0	0	0	0	0	0	0	0	0	0.00308642
18	2R	48714468	G	C	AGAP004050-RA	0.003773585	0	0.003278689	0	0	0	0	0	0	0	0	0	0	0	0	0	0	0	0.004065041	0	0	0	0	0	0	0	0	0	0	0.004065041
29	2R	48714483	A	T	AGAP004050-RA	0	0	0.000819672	0	0	0	0	0	0	0	0	0	0	0	0	0	0	0	0.004065041	0	0	0	0	0	0	0	0	0	0	0.004065041
101	2R	48714624	G	T	AGAP004050-RA	0	0	0	0.000609013	0	0	0	0	0	0	0	0	0	0	0	0	0	0	0.004065041	0	0	0	0	0	0	0	0	0	0	0.004065041
123	2R	48714685	T	A	AGAP004050-RA	0	0	0.000819672	0	0	0	0	0	0	0	0	0	0	0	0	0	0	0	0.004065041	0	0	0	0	0	0	0	0	0	0	0.004065041
129	2R	48714698	T	A	AGAP004050-RA	0.001886792	0	0.001639344	0	0	0	0	0	0	0	0	0	0	0	0	0	0	0	0.004065041	0	0	0	0	0	0	0	0	0	0	0.004065041
88	2R	48714578	A	G	AGAP004050-RA	0	0	0	0	0	0	0	0	0	0	0	0	0	0	0	0	0	0	0	0	0	0	0	0	0	0.004444444	0	0	0	0.004444444
137	2R	48714708	C	T	AGAP004050-RA	0	0	0.000819672	0	0.002994012	0	0	0	0	0	0	0	0	0	0	0	0	0	0	0	0	0	0	0	0	0.004444444	0	0	0	0.004444444
90	2R	48714581	G	A	AGAP004050-RA	0	0	0	0	0.005988024	0	0	0	0	0	0	0	0	0	0	0	0	0	0	0	0	0	0	0	0	0	0	0	0	0.005988024
128	2R	48714696	G	A	AGAP004050-RA	0	0	0	0	0.005988024	0	0	0	0	0	0	0	0	0	0	0	0	0	0	0	0	0	0	0	0	0	0	0	0	0.005988024
68	2R	48714538	C	T	AGAP004050-RA	0	0.006134969	0	0.004263094	0	0	0	0	0	0	0	0	0	0	0	0	0	0	0	0	0	0	0	0	0	0	0	0	0	0.006134969
102	2R	48714626	G	A	AGAP004050-RA	0	0	0	0	0	0.00617284	0	0	0	0	0	0	0	0	0	0	0	0	0	0	0	0	0	0	0	0	0	0	0	0.00617284
64	2R	48714533	A	T	AGAP004050-RA	0	0	0	0	0	0	0	0	0	0.00625	0	0	0	0	0	0	0	0	0	0	0	0	0	0	0	0.004444444	0	0	0	0.00625
55	2R	48714516	C	A	AGAP004050-RA	0.001886792	0	0	0	0	0	0.006578947	0	0	0	0	0	0	0	0	0	0	0	0	0	0	0	0	0	0	0	0	0	0	0.006578947
142	2R	48714717	C	T	AGAP004050-RA	0	0	0	0	0	0	0.006578947	0	0	0	0	0	0	0	0	0	0	0	0	0	0	0	0	0	0	0	0	0	0	0.006578947
117	2R	48714671	G	T	AGAP004050-RA	0	0.003067485	0	0.006699147	0	0	0	0	0	0	0	0	0	0	0	0	0	0	0	0	0	0	0	0	0	0	0	0	0	0.006699147
97	2R	48714617	C	T	AGAP004050-RA	0	0	0.000819672	0	0	0	0	0	0	0	0	0	0	0.007246377	0	0	0	0	0	0	0	0	0	0	0	0	0	0	0	0.007246377
98	2R	48714620	T	G	AGAP004050-RA	0	0	0	0	0	0	0	0	0	0	0	0	0	0	0	0	0	0	0	0	0	0	0	0	0	0	0.007352941	0	0	0.007352941
39	2R	48714499	A	T	AGAP004050-RA	0	0	0	0.001218027	0	0	0	0	0	0.00625	0	0	0	0	0.0078125	0	0	0.002923977	0	0	0	0	0	0	0	0	0	0	0	0.0078125
40	2R	48714500	C	T	AGAP004050-RA	0	0	0.000819672	0	0	0	0	0	0	0	0	0	0	0	0.0078125	0	0	0	0	0	0	0	0	0	0	0	0	0	0	0.0078125
127	2R	48714695	T	C	AGAP004050-RA	0	0	0	0	0	0	0	0	0	0	0	0	0	0	0.0078125	0	0	0	0	0	0	0	0	0	0	0	0	0	0	0.0078125
44	2R	48714505	A	G	AGAP004050-RA	0	0	0	0	0	0	0	0	0	0	0	0	0	0	0	0	0	0	0.008196721	0	0	0	0	0	0	0	0	0	0	0.008196721
77	2R	48714546	C	T	AGAP004050-RA	0.001886792	0	0.000819672	0.001218027	0	0	0	0	0	0	0.008413462	0	0	0	0	0	0	0	0	0	0	0	0	0	0	0	0	0	0	0.008413462
42	2R	48714502	C	T	AGAP004050-RA	0	0	0	0	0.008982036	0	0	0	0	0	0	0	0	0	0	0	0	0.002923977	0	0	0	0	0	0	0	0.002222222	0	0	0	0.008982036
7	2R	48714447	C	A	AGAP004050-RA	0	0	0	0	0	0	0	0.009090909	0	0	0.003605769	0	0	0	0	0	0	0	0	0	0	0	0	0	0	0	0	0	0	0.009090909
58	2R	48714524	G	C	AGAP004050-RA	0	0	0	0	0	0	0	0	0	0	0	0	0	0	0	0	0	0.011695906	0	0	0	0	0	0	0	0	0	0	0	0.011695906
15	2R	48714458	A	G	AGAP004050-RA	0	0	0	0	0	0.012345679	0	0	0	0	0	0	0	0	0	0	0	0	0	0	0	0	0	0	0	0	0	0	0	0.012345679
81	2R	48714553	T	C	AGAP004050-RA	0	0	0	0	0	0	0.013157895	0	0	0	0	0	0	0	0	0	0	0	0	0	0	0	0	0	0	0	0	0	0	0.013157895
51	2R	48714512	C	T	AGAP004050-RA	0	0	0.000819672	0	0	0	0	0	0	0	0.001201923	0	0	0	0	0.013888889	0	0	0	0	0	0	0	0	0	0	0	0	0	0.013888889
133	2R	48714701	T	A	AGAP004050-RA	0	0	0.002459016	0	0	0	0	0	0	0	0	0	0	0	0	0.013888889	0	0	0.004065041	0	0	0	0	0	0	0	0	0	0	0.013888889
36	2R	48714494	C	G	AGAP004050-RA	0.003773585	0.015337423	0	0.008526188	0	0	0	0	0	0.00625	0	0	0	0	0	0	0	0	0	0	0	0	0	0	0	0	0	0	0	0.015337423
24	2R	48714474	A	T	AGAP004050-RA	0	0	0	0	0	0	0	0	0	0	0	0	0	0	0	0	0	0.01754386	0	0	0	0	0	0	0	0	0	0	0	0.01754386
43	2R	48714503	A	G	AGAP004050-RA	0	0	0	0	0	0	0	0	0	0	0	0	0	0	0	0	0	0	0	0	0	0	0.017857143	0	0	0	0	0	0	0.017857143
122	2R	48714681	G	A	AGAP004050-RA	0	0	0	0	0	0	0	0	0	0	0	0	0	0	0	0	0	0	0	0	0	0	0.017857143	0	0	0	0.007352941	0	0	0.017857143
17	2R	48714467	A	C	AGAP004050-RA	0	0	0	0	0.002994012	0	0	0	0	0	0	0	0	0	0	0	0	0	0	0	0	0	0	0	0	0.004444444	0	0.018292683	0	0.018292683
132	2R	48714700	C	T	AGAP004050-RA	0.011320755	0	0.005737705	0	0.020958084	0	0	0	0	0	0.006009615	0	0	0	0	0	0	0	0	0	0	0	0	0	0	0	0	0	0.002415459	0.020958084
136	2R	48714707	A	G	AGAP004050-RA	0	0	0	0	0.020958084	0	0	0	0	0	0	0	0	0	0	0	0	0	0	0	0	0	0	0	0	0	0	0	0	0.020958084
49	2R	48714510	C	T	AGAP004050-RA	0.001886792	0	0	0	0	0	0	0	0	0	0	0	0	0	0	0	0	0	0	0	0	0	0	0	0	0	0.022058824	0	0	0.022058824
28	2R	48714481	G	T	AGAP004050-RA	0	0	0	0	0	0	0	0	0	0	0	0	0	0	0	0	0	0	0	0	0	0	0	0.024390244	0	0.02	0	0	0	0.024390244
73	2R	48714544	T	C	AGAP004050-RA	0	0	0	0	0	0	0	0	0	0	0	0	0	0	0	0	0	0	0	0	0	0	0	0.024390244	0	0	0	0	0	0.024390244
79	2R	48714552	G	C	AGAP004050-RA	0	0	0	0	0	0	0	0	0	0	0	0	0	0	0	0	0	0	0	0	0	0	0	0	0	0.006666667	0	0.024390244	0	0.024390244
119	2R	48714675	G	T	AGAP004050-RA	0	0	0	0	0	0	0	0	0	0	0	0	0	0	0	0	0	0	0	0	0	0	0	0	0	0.006666667	0	0.024390244	0	0.024390244
14	2R	48714457	G	A	AGAP004050-RA	0	0	0	0	0	0.018518519	0	0	0.027777778	0	0	0	0	0	0	0	0	0	0	0	0	0	0	0	0	0	0	0	0	0.027777778
126	2R	48714692	C	G	AGAP004050-RA	0.013207547	0	0.021311475	0	0	0	0	0	0	0	0.001201923	0	0	0	0	0.027777778	0	0	0.016260163	0	0	0	0	0	0	0	0	0	0	0.027777778
143	2R	48714718	A	T	AGAP004050-RA	0	0	0	0	0	0	0	0	0	0	0	0	0	0	0	0	0	0.029239766	0	0	0	0	0	0	0	0	0	0	0	0.029239766
3	2R	48714441	G	A	AGAP004050-RA	0	0	0	0	0	0	0	0	0	0	0	0	0	0	0	0	0.031746032	0	0	0	0.017857143	0	0	0	0	0	0	0	0.002415459	0.031746032
140	2R	48714714	T	A	AGAP004050-RA	0	0.003067485	0	0.004872107	0	0	0	0	0	0.0375	0	0	0	0	0.0234375	0	0	0	0	0	0	0	0	0	0	0	0	0	0	0.0375
25	2R	48714476	C	T	AGAP004050-RA	0	0	0	0	0	0	0	0	0	0	0	0	0	0	0	0	0.03968254	0.002923977	0	0	0	0	0	0	0	0	0	0	0	0.03968254
4	2R	48714445	C	A	AGAP004050-RA	0.01509434	0	0.017213115	0	0	0	0.006578947	0	0	0	0	0	0	0	0	0.041666667	0	0	0.016260163	0	0	0	0	0	0	0	0	0	0	0.041666667
12	2R	48714453	G	A	AGAP004050-RA	0.028301887	0	0.046721311	0	0	0	0	0.009090909	0	0	0.004807692	0	0	0	0	0.013888889	0.007936508	0	0.040650407	0	0	0	0	0.024390244	0	0	0	0	0	0.046721311
22	2R	48714473	G	C	AGAP004050-RA	0.003773585	0	0.003278689	0	0	0	0.013157895	0.027272727	0	0	0.016826923	0	0	0	0	0	0	0	0.004065041	0	0	0	0.053571429	0	0.054054054	0	0.014705882	0	0.007246377	0.054054054
47	2R	48714507	A	T	AGAP004050-RA	0.00754717	0	0.001639344	0	0	0	0.013157895	0.027272727	0	0	0.015625	0	0	0	0	0	0	0	0.004065041	0	0	0	0.053571429	0	0.054054054	0	0.014705882	0	0.007246377	0.054054054
121	2R	48714680	G	A	AGAP004050-RA	0	0	0	0	0	0	0	0	0	0	0	0	0	0	0	0	0	0	0	0	0	0	0	0.012195122	0	0.057777778	0	0.054878049	0	0.057777778
130	2R	48714699	G	A	AGAP004050-RA	0	0.006134969	0	0.000609013	0	0	0	0	0	0	0	0	0	0	0.0546875	0	0	0.023391813	0	0.090909091	0	0	0	0	0	0	0	0	0	0.090909091
23	2R	48714473	G	T	AGAP004050-RA	0.00754717	0	0.008196721	0.000609013	0.002994012	0	0	0.009090909	0	0	0	0	0	0	0	0.055555556	0.111111111	0	0.016260163	0	0.071428571	0	0.089285714	0	0.040540541	0.013333333	0.036764706	0.018292683	0	0.111111111
31	2R	48714486	C	G	AGAP004050-RA	0	0	0	0	0.005988024	0	0	0	0	0	0	0	0	0	0	0	0	0	0	0	0	0.038461538	0	0.146341463	0	0.093333333	0	0.097560976	0	0.146341463
108	2R	48714641	C	T	AGAP004050-RA	0	0	0	0	0.002994012	0.259259259	0.072368421	0	0	0	0.010817308	0	0	0.057971014	0	0	0	0	0	0	0	0	0	0	0	0	0	0	0	0.259259259
5	2R	48714445	C	T	AGAP004050-RA	0.013207547	0	0.013114754	0	0	0	0.006578947	0	0	0	0.015625	0	0.304347826	0	0	0	0	0	0.028455285	0	0.071428571	0	0.089285714	0	0.222972973	0	0.029411765	0	0.009661836	0.304347826
48	2R	48714508	C	T	AGAP004050-RA	0	0	0.000819672	0.000609756	0	0	0	0.018181818	0	0	0.006009615	0	0	0	0	0	0	0	0	0	0	0.346153846	0	0.036585366	0	0.102222222	0	0.115853659	0	0.346153846
30	2R	48714486	C	A	AGAP004050-RA	0.041509434	0.404907975	0.008196721	0.433008526	0	0	0.006578947	0.009090909	0	0.38125	0.006009615	0.230769231	0	0.007246377	0.59375	0.013888889	0.055555556	0.122807018	0.004065041	0.454545455	0.017857143	0	0	0	0	0	0.022058824	0	0.02173913	0.59375
