# Supplementary material for: Genomic analyses revealed low genetic variation in the intron-exon boundary of the doublesex gene within the natural populations of An. gambiae s.l. in Burkina Faso
Source: BMC Genomics. 2024 Dec 18;25:1207. doi: 10.1186/s12864-024-11127-y (PMC11657786; doi:10.1186/s12864-024-11127-y)
Supplement: Supplementary file 2 — Supplementary Material 2. [file 12864_2024_11127_MOESM2_ESM.csv]

ID	contig	position	ref_allele	alt_allele	transcript	An. coluzzii (BN, 2012)	An. coluzzii (BN, 2014)	An. coluzzii (BN, 2015)	An. coluzzii (BN, 2016)	An. coluzzii (BN, 2017)	An. coluzzii (BN, 2018)	An. coluzzii (BN, 2019)	An. gambiae s.s. (BN, 2012)	An. gambiae s.s. (BN, 2014)	An. gambiae s.s. (BN, 2015)	An. gambiae s.s. (BN, 2016)	An. arabiensis (PL, 2014)	An. arabiensis (PL, 2015)	An. arabiensis (PL, 2016)	An. arabiensis (PL, 2019)	An. coluzzii (PL, 2012)	An. gambiae s.s. (PL, 2012)	An. gambiae s.s. (PL, 2014)	An. gambiae s.s. (PL, 2015)	An. gambiae s.s. (PL, 2016)	An. gambiae s.s. (PL, 2017)	An. gambiae s.s. (PL, 2018)	An. gambiae s.s. (PL, 2019)	An. coluzzii (SK, 2012)	An. coluzzii (SK, 2014)	An. coluzzii (SK, 2015)	An. coluzzii (SK, 2016)	An. coluzzii (SK, 2017)	An. coluzzii (SK, 2019)	An. gambiae s.s. (SK, 2012)	An. gambiae s.s. (SK, 2014)	An. gambiae s.s. (SK, 2015)	An. gambiae s.s. (SK, 2016)	max_af
1	2R	48714435	G	A	AGAP004050-RA	0	0	0	0	0	0.05	0	0	0	0	0	0	0	0	0	0	0	0	0	0	0	0	0	0	0	0	0	0	0	0	0	0	0	0.05
2	2R	48714439	C	T	AGAP004050-RA	0	0	0	0	0	0	0	0	0	0	0	0	0	0	0	0	0	0	0.006578947	0	0	0	0	0	0	0	0	0	0	0	0	0	0	0.006578947
3	2R	48714445	C	A	AGAP004050-RA	0	0	0	0	0	0	0	0	0.015625	0	0	0	0	0	0	0	0	0.02247191	0.013157895	0.028301887	0.034090909	0.05	0	0	0	0	0	0	0	0.035714286	0.020408163	0.025	0.013157895	0.05
4	2R	48714445	C	T	AGAP004050-RA	0	0	0	0	0	0	0	0.022727273	0.015625	0.04	0	0	0	0	0	0	0.010416667	0.011235955	0.006578947	0.009433962	0	0	0	0	0	0	0	0	0	0	0.020408163	0	0.013157895	0.076923077
5	2R	48714445	C	G	AGAP004050-RA	0	0	0	0	0	0	0	0	0	0	0	0	0	0	0	0	0	0	0	0	0	0	0	0	0	0	0	0	0.038461538	0	0	0	0	0.038461538
6	2R	48714448	A	T	AGAP004050-RA	0	0	0	0	0	0	0	0	0	0	0	0	0	0	0	0	0	0	0	0	0	0	0	0	0.01	0	0	0	0	0	0	0	0	0.01
7	2R	48714449	C	A	AGAP004050-RA	0	0	0	0	0	0	0	0	0	0	0	0	0	0	0	0	0	0	0	0	0	0	0	0	0.01	0	0	0	0	0	0	0	0	0.01
8	2R	48714451	C	T	AGAP004050-RA	0	0	0	0.004166667	0	0	0	0	0	0	0	0	0	0	0	0	0	0	0	0	0	0	0	0	0	0	0	0	0	0	0	0	0	0.004166667
9	2R	48714453	G	A	AGAP004050-RA	0	0	0	0	0	0	0	0.113636364	0.078125	0	0.038461538	0	0	0	0	0	0.052083333	0.050561798	0.059210526	0.018867925	0.056818182	0.1	0	0	0	0	0	0	0	0.017857143	0.06122449	0.025	0.039473684	0.113636364
10	2R	48714462	A	T	AGAP004050-RA	0	0.005208333	0.005208333	0.004166667	0	0	0	0	0	0	0	0	0	0	0	0	0	0	0	0	0	0	0	0	0.01	0	0	0	0	0	0	0	0	0.01
11	2R	48714468	G	C	AGAP004050-RA	0	0	0	0	0	0	0	0	0	0	0	0	0	0	0	0	0.020833333	0.005617978	0	0	0	0	0	0	0	0	0	0	0	0	0	0	0.013157895	0.020833333
12	2R	48714471	C	A	AGAP004050-RA	0	0	0	0	0	0.05	0	0	0	0	0	0	0	0	0	0	0	0	0	0	0	0	0	0	0	0	0	0	0	0	0	0	0	0.05
13	2R	48714472	A	T	AGAP004050-RA	0	0.005208333	0	0.004166667	0	0	0	0	0	0	0	0	0	0	0	0	0	0	0	0	0	0	0	0	0	0	0	0.012820513	0	0	0	0	0	0.012820513
14	2R	48714473	G	A	AGAP004050-RA	0	0	0	0	0	0	0	0	0	0	0	0	0.005681818	0	0	0	0	0	0	0	0	0	0	0	0	0	0	0	0	0	0	0	0	0.005681818
15	2R	48714473	G	C	AGAP004050-RA	0	0	0	0	0	0	0	0	0	0.02	0	0	0	0	0	0	0	0	0.006578947	0	0.011363636	0	0	0	0	0	0	0	0	0	0	0	0	0.038461538
16	2R	48714473	G	T	AGAP004050-RA	0	0	0	0	0	0.05	0	0	0	0.02	0.038461538	0	0.005681818	0	0	0	0.03125	0	0	0.009433962	0	0	0	0	0	0	0	0	0	0	0.020408163	0	0.013157895	0.05
17	2R	48714479	T	C	AGAP004050-RA	0	0	0	0	0	0	0	0	0	0	0	0	0	0	0	0	0	0	0	0	0	0	0	0	0	0	0	0.012820513	0	0	0	0	0	0.012820513
18	2R	48714481	G	A	AGAP004050-RA	0	0	0	0	0.003472222	0	0	0	0	0	0	0	0	0	0	0	0	0	0	0	0	0	0	0	0	0	0	0	0	0	0	0	0	0.003472222
19	2R	48714483	A	T	AGAP004050-RA	0	0	0	0	0	0	0	0	0	0	0	0	0	0	0	0	0	0	0	0	0	0	0	0	0	0	0	0	0	0	0	0	0.013157895	0.013157895
20	2R	48714486	C	A	AGAP004050-RA	0.392857143	0.401041667	0.458333333	0.4375	0.395833333	0.45	0.537037037	0	0	0	0	0	0	0	0	0.5	0	0.016853933	0	0.009433962	0.011363636	0.05	0	0.465517241	0.48	0.431034483	0.40625	0.487179487	0.423076923	0	0.010204082	0.025	0.013157895	0.537037037
21	2R	48714486	C	G	AGAP004050-RA	0	0	0	0	0	0	0	0	0	0	0	0	0.005681818	0	0	0	0	0	0	0	0	0	0	0	0	0	0	0	0	0	0	0	0	0.005681818
22	2R	48714490	T	A	AGAP004050-RA	0	0	0	0	0.003472222	0	0	0	0	0	0	0	0	0	0	0	0	0	0	0	0	0	0	0	0	0	0	0	0	0	0	0	0	0.003472222
23	2R	48714493	C	G	AGAP004050-RA	0	0	0	0	0	0	0	0	0	0	0	0	0	0	0	0	0	0	0	0	0	0	0	0	0	0	0	0	0	0	0	0	0	0.038461538
24	2R	48714494	C	A	AGAP004050-RA	0	0	0	0	0	0	0	0.022727273	0	0	0	0	0	0	0	0	0	0	0	0	0	0	0	0	0	0	0	0	0	0	0	0	0	0.022727273
25	2R	48714494	C	G	AGAP004050-RA	0	0.010416667	0.005208333	0.016666667	0	0	0	0	0	0	0	0	0	0	0	0	0	0	0	0	0	0	0	0.017241379	0.01	0.017241379	0.010416667	0.012820513	0	0	0	0	0	0.017241379
26	2R	48714498	C	A	AGAP004050-RA	0	0.005208333	0	0.004166667	0.003472222	0	0	0	0	0	0	0	0	0	0	0	0	0	0	0	0	0	0	0	0	0	0	0	0	0	0	0	0	0.005208333
27	2R	48714499	A	C	AGAP004050-RA	0	0.005208333	0	0.004166667	0.003472222	0	0	0	0	0	0	0	0	0	0	0	0	0	0	0	0	0	0	0	0	0	0	0	0	0	0	0	0	0.005208333
28	2R	48714499	A	T	AGAP004050-RA	0.011904762	0	0	0	0.003472222	0	0	0	0	0	0	0	0	0	0	0	0	0	0	0	0	0	0	0	0	0	0	0	0	0	0	0	0	0.011904762
29	2R	48714500	C	T	AGAP004050-RA	0	0	0	0	0	0	0	0	0	0	0	0	0	0	0	0	0	0	0.006578947	0	0	0	0	0	0	0	0	0	0	0	0	0	0	0.006578947
30	2R	48714501	A	T	AGAP004050-RA	0	0	0	0	0.003472222	0	0	0	0	0	0	0	0	0	0	0	0	0	0	0	0	0	0	0	0	0	0	0	0	0	0	0	0	0.003472222
31	2R	48714502	C	T	AGAP004050-RA	0	0	0	0	0	0	0	0	0	0	0	0	0.005681818	0	0	0	0	0	0	0	0	0	0	0	0	0	0	0	0	0	0	0	0	0.005681818
32	2R	48714506	C	T	AGAP004050-RA	0	0	0	0	0	0	0	0	0	0	0	0	0	0	0	0	0	0	0	0	0.011363636	0	0	0	0	0	0	0	0	0	0	0	0	0.011363636
33	2R	48714507	A	T	AGAP004050-RA	0	0	0	0	0	0	0	0	0	0	0	0	0	0	0	0	0	0	0	0	0.011363636	0	0	0	0	0	0	0	0	0	0	0	0	0.038461538
34	2R	48714508	C	T	AGAP004050-RA	0	0	0	0	0.003472222	0	0	0	0	0	0	0	0	0	0	0	0	0	0	0	0	0.05	0	0	0	0	0	0	0	0	0	0	0	0.05
35	2R	48714512	C	A	AGAP004050-RA	0	0	0	0	0	0	0	0	0	0	0	0	0.005681818	0	0	0	0	0	0	0	0	0	0	0	0	0	0	0	0	0	0	0	0	0.005681818
36	2R	48714512	C	T	AGAP004050-RA	0	0	0	0	0	0	0	0	0	0	0	0	0	0	0	0	0	0	0	0	0	0	0	0	0	0	0	0	0	0	0	0.0125	0	0.0125
37	2R	48714513	C	A	AGAP004050-RA	0	0	0	0	0	0	0	0	0	0	0	0	0	0	0	0	0	0	0	0	0.011363636	0	0	0	0	0	0	0	0	0	0	0	0	0.011363636
38	2R	48714527	A	G	AGAP004050-RA	0	0.005208333	0	0	0	0	0	0	0	0	0	0	0	0	0	0	0	0	0	0	0	0	0	0	0	0	0	0	0	0	0	0	0	0.005208333
39	2R	48714528	C	G	AGAP004050-RA	0	0	0	0	0	0	0	0	0	0.02	0	0	0	0	0	0	0	0	0	0	0	0	0	0	0	0	0	0	0	0	0	0	0	0.02
40	2R	48714529	G	T	AGAP004050-RA	0	0	0	0	0.003472222	0.05	0	0	0	0	0	0	0	0	0	0	0	0	0	0	0	0	0	0	0	0	0	0	0	0	0	0	0	0.05
41	2R	48714532	C	A	AGAP004050-RA	0	0.005208333	0	0	0	0	0	0	0	0	0	0	0	0	0	0	0	0	0	0	0	0	0	0	0	0	0	0	0	0	0	0	0	0.005208333
42	2R	48714538	C	A	AGAP004050-RA	0	0.005208333	0	0.004166667	0	0	0	0	0	0	0	0	0	0	0	0	0	0	0	0	0	0	0	0	0	0	0	0	0	0	0	0	0	0.005208333
43	2R	48714538	C	T	AGAP004050-RA	0.023809524	0.005208333	0.010416667	0	0	0	0	0	0	0	0	0	0	0	0	0	0	0	0	0	0	0	0	0	0	0.005747126	0	0	0	0	0	0	0	0.023809524
44	2R	48714541	T	A	AGAP004050-RA	0	0	0	0	0	0	0	0	0	0	0	0	0.005681818	0	0	0	0	0	0	0	0	0	0	0	0	0	0	0	0	0	0	0	0	0.005681818
45	2R	48714542	G	T	AGAP004050-RA	0.011904762	0	0.005208333	0	0	0	0	0	0	0	0	0	0	0	0	0	0	0	0	0	0	0	0	0	0	0	0	0	0	0	0	0	0	0.011904762
46	2R	48714544	T	G	AGAP004050-RA	0	0	0.005208333	0	0	0	0	0	0	0	0	0	0	0	0	0	0	0	0	0	0	0	0	0	0	0	0	0	0	0	0	0	0	0.005208333
47	2R	48714545	G	A	AGAP004050-RA	0	0	0	0	0	0	0	0	0	0	0	0	0.005681818	0	0	0	0	0	0	0	0	0	0	0	0	0	0	0	0	0	0	0	0	0.005681818
48	2R	48714546	C	T	AGAP004050-RA	0	0	0	0	0.003472222	0.05	0	0	0	0	0	0	0	0	0	0	0	0	0	0	0	0	0	0	0	0	0	0	0	0	0	0.0125	0	0.05
49	2R	48714553	T	A	AGAP004050-RA	0	0	0	0	0.003472222	0	0	0	0	0	0	0	0	0	0	0	0	0	0	0	0	0	0	0	0	0	0	0	0	0	0	0	0	0.003472222
50	2R	48714558	C	T	AGAP004050-RA	0	0	0	0	0.003472222	0	0	0	0	0	0	0	0	0	0	0	0	0	0	0	0	0	0	0	0	0	0	0	0	0	0	0	0	0.003472222
51	2R	48714566	C	T	AGAP004050-RA	0	0	0	0	0	0	0	0	0	0	0	0	0	0	0	0	0	0	0	0	0	0	0	0	0	0	0	0.012820513	0	0	0	0	0	0.012820513
52	2R	48714572	G	A	AGAP004050-RA	0	0	0	0	0	0	0	0	0	0	0	0	0	0	0	0	0	0	0	0	0	0	0	0	0	0	0.010416667	0	0	0	0	0	0	0.010416667
53	2R	48714576	G	A	AGAP004050-RA	0	0	0	0	0	0.05	0	0	0	0	0	0	0	0	0	0	0	0	0	0	0	0	0	0	0	0	0	0	0	0	0	0	0	0.05
54	2R	48714579	T	A	AGAP004050-RA	0	0	0	0	0	0	0	0	0	0.02	0	0	0	0	0	0	0	0	0	0	0	0	0	0	0	0	0	0	0	0	0	0	0	0.02
55	2R	48714581	G	A	AGAP004050-RA	0	0	0	0	0	0	0	0	0	0	0	0	0.011363636	0	0	0	0	0	0	0	0	0	0	0	0	0	0	0	0	0	0	0	0	0.011363636
56	2R	48714583	G	A	AGAP004050-RA	0	0	0	0	0.003472222	0	0	0	0	0	0	0	0	0	0	0	0	0	0	0	0	0	0	0	0	0	0	0	0	0	0	0	0	0.003472222
57	2R	48714584	C	A	AGAP004050-RA	0	0	0	0	0.003472222	0	0	0	0	0	0	0	0	0	0	0	0	0	0	0	0	0	0	0	0	0	0	0	0	0	0	0	0	0.003472222
58	2R	48714589	C	A	AGAP004050-RA	0	0	0	0	0	0	0	0	0	0	0	0	0	0	0	0	0	0	0	0.009433962	0	0	0	0	0	0	0	0	0	0	0	0	0	0.009433962
59	2R	48714612	T	C	AGAP004050-RA	0	0	0	0	0.003472222	0	0	0	0	0	0	0	0	0	0	0	0	0	0	0	0	0	0	0	0	0	0	0	0	0	0	0	0	0.003472222
60	2R	48714617	C	T	AGAP004050-RA	0	0	0	0	0	0	0	0.022727273	0	0	0	0	0	0	0	0	0	0	0	0	0	0	0	0	0	0	0	0	0	0	0	0	0	0.022727273
61	2R	48714621	C	A	AGAP004050-RA	0	0	0	0	0	0.05	0	0	0	0	0	0	0	0	0	0	0	0	0	0	0	0	0	0	0	0	0	0	0	0	0	0	0	0.05
62	2R	48714622	G	C	AGAP004050-RA	0	0	0	0	0	0	0	0	0	0.02	0	0	0	0	0	0	0	0	0	0	0	0	0	0	0	0	0	0	0	0	0	0	0	0.02
63	2R	48714624	G	T	AGAP004050-RA	0	0	0	0	0.003472222	0	0	0	0	0	0	0	0	0	0	0	0	0	0	0	0	0	0	0	0	0	0	0	0	0	0	0	0	0.003472222
64	2R	48714632	G	A	AGAP004050-RA	0	0	0	0	0.003472222	0	0	0	0	0	0	0	0	0	0	0	0	0	0	0	0	0	0	0	0	0	0	0	0	0	0	0	0	0.003472222
65	2R	48714637	C	A	AGAP004050-RA	0	0	0	0	0.003472222	0	0	0	0	0	0	0	0	0	0	0	0	0	0	0	0	0	0	0	0	0	0	0	0	0	0	0	0	0.003472222
66	2R	48714641	C	A	AGAP004050-RA	0	0	0	0	0	0	0	0	0	0	0	0	0.005681818	0	0	0	0	0	0	0	0	0	0	0	0	0	0	0	0	0	0	0	0	0.005681818
67	2R	48714645	T	C	AGAP004050-RA	0	0	0	0	0	0	0	0	0	0.02	0	0	0	0	0	0	0	0	0	0	0	0	0	0	0	0	0	0	0	0	0	0	0	0.02
68	2R	48714648	C	T	AGAP004050-RA	0	0	0	0	0	0	0	0	0	0	0	0	0	0	0	0	0	0	0	0	0	0.05	0	0	0	0	0	0	0	0	0	0	0	0.05
69	2R	48714652	T	C	AGAP004050-RA	0	0	0	0	0	0	0	0	0	0	0	0	0	0	0	0	0	0	0	0	0	0	0	0	0	0	0	0	0	0.017857143	0	0	0	0.017857143
70	2R	48714666	G	C	AGAP004050-RA	0	0	0	0	0.003472222	0	0	0	0	0	0	0	0	0	0	0	0	0	0	0	0	0	0	0	0	0	0	0	0	0	0	0	0	0.003472222
71	2R	48714671	G	T	AGAP004050-RA	0	0.005208333	0.005208333	0	0.017361111	0	0	0	0	0	0	0	0	0	0	0	0	0	0	0	0	0	0	0	0.01	0.005747126	0.010416667	0.012820513	0	0	0	0	0	0.017361111
72	2R	48714672	A	G	AGAP004050-RA	0	0	0	0	0	0	0	0	0	0	0	0	0	0	0	0	0	0	0	0	0	0	0	0.017241379	0	0	0	0	0	0	0	0	0	0.017241379
73	2R	48714676	G	A	AGAP004050-RA	0	0	0	0	0	0	0	0	0	0	0.038461538	0	0	0	0	0	0	0	0	0	0	0	0	0	0	0	0	0	0	0	0	0	0	0.038461538
74	2R	48714685	T	A	AGAP004050-RA	0	0	0	0	0	0	0	0	0	0	0	0	0	0	0	0	0	0	0	0	0	0	0	0	0	0	0	0	0	0	0	0	0.013157895	0.013157895
75	2R	48714685	T	G	AGAP004050-RA	0	0	0.015625	0	0.006944444	0	0	0	0	0	0	0	0	0	0	0	0	0	0	0	0	0	0	0	0	0	0	0	0	0	0	0	0	0.015625
76	2R	48714692	C	T	AGAP004050-RA	0	0	0	0	0	0	0	0	0	0	0	0	0	0	0	0	0	0	0	0	0.011363636	0	0	0	0	0	0	0	0	0	0	0	0	0.011363636
77	2R	48714692	C	G	AGAP004050-RA	0	0	0	0	0	0	0	0.022727273	0.046875	0.04	0.038461538	0	0	0	0	0	0.020833333	0.011235955	0.026315789	0.028301887	0.022727273	0.05	0	0	0	0	0	0	0	0.017857143	0	0.025	0.013157895	0.05
78	2R	48714696	G	A	AGAP004050-RA	0	0	0	0	0	0	0	0	0	0	0	0	0.011363636	0	0	0	0	0	0	0	0	0	0	0	0	0	0	0	0	0	0	0	0	0.011363636
79	2R	48714698	T	A	AGAP004050-RA	0	0	0	0	0	0	0	0	0.015625	0	0	0	0	0	0	0	0	0	0	0	0	0	0	0	0	0	0	0	0	0.017857143	0	0	0	0.017857143
80	2R	48714699	G	A	AGAP004050-RA	0	0	0	0	0	0	0	0	0	0	0	0	0	0	0	0	0	0	0	0	0	0	0	0	0	0	0	0	0.038461538	0	0	0	0	0.038461538
81	2R	48714699	G	T	AGAP004050-RA	0	0	0	0	0	0	0	0	0	0	0	0	0	0	0	0	0.010416667	0	0	0	0	0	0	0	0	0	0	0	0	0	0	0	0	0.010416667
82	2R	48714700	C	T	AGAP004050-RA	0	0	0	0	0	0	0	0	0	0.02	0	0	0.034090909	0.035714286	0	0	0	0.005617978	0	0	0	0	0	0	0	0	0	0	0	0.017857143	0.010204082	0	0.026315789	0.035714286
83	2R	48714701	T	A	AGAP004050-RA	0	0	0	0	0	0	0	0	0	0	0.038461538	0	0	0	0	0	0	0	0	0	0	0	0	0	0	0	0	0	0	0	0.020408163	0	0	0.038461538
84	2R	48714703	G	T	AGAP004050-RA	0	0	0	0	0	0	0	0	0	0	0	0	0.005681818	0	0	0	0	0	0	0	0	0	0	0	0	0	0	0	0	0	0	0	0	0.005681818
85	2R	48714704	C	A	AGAP004050-RA	0	0	0	0	0	0	0	0	0	0	0	0	0.005681818	0	0	0	0	0	0	0	0	0	0	0	0	0	0	0	0	0	0	0	0	0.005681818
86	2R	48714707	A	G	AGAP004050-RA	0	0	0	0	0	0	0	0	0	0	0	0	0.034090909	0.035714286	0	0	0	0	0	0	0	0	0	0	0	0	0	0	0	0	0	0	0	0.035714286
87	2R	48714708	C	T	AGAP004050-RA	0	0	0	0	0	0	0	0	0	0	0.038461538	0	0.005681818	0	0	0	0	0	0	0	0	0	0	0	0	0	0	0	0	0	0	0	0	0.038461538
88	2R	48714708	C	G	AGAP004050-RA	0	0	0	0	0	0	0	0	0	0	0	0	0	0	0	0	0	0	0	0	0	0	0	0	0	0	0	0	0.038461538	0	0	0	0	0.038461538
89	2R	48714714	T	A	AGAP004050-RA	0	0	0.005208333	0	0.010416667	0.05	0	0	0	0	0	0	0	0	0	0	0	0	0	0	0	0	0	0	0.01	0.005747126	0	0.012820513	0	0	0	0	0	0.05
90	2R	48714715	C	A	AGAP004050-RA	0	0	0	0	0	0	0	0	0	0	0	0	0	0	0	0	0	0	0	0	0	0	0	0	0	0	0	0	0	0	0.010204082	0	0	0.010204082
